# Supplementary material for: MnASI1 Mediates Resistance to Botrytis cinerea in Mulberry (Morus notabilis)
Source: Int J Mol Sci. 2022 Nov 2;23(21):13372. doi: 10.3390/ijms232113372 (PMC9656013; doi:10.3390/ijms232113372)
Supplement: Supplementary file 1 [file ijms-23-13372-s001.zip]

Archive with 2 entries (2 files):
- ijms-1994370 -supplyment Table S1.pdf
- Table S2.pdf
